# Supplementary material for: Impact of clinical clerkship integrated with clinical ladder on attending physicians’ teaching self-efficacy
Source: BMC Med Educ. 2024 Apr 10;24:400. doi: 10.1186/s12909-024-05396-0 (PMC11007895; doi:10.1186/s12909-024-05396-0)
Supplement: Supplementary file 1 — Supplementary Material 1 [file 12909_2024_5396_MOESM1_ESM.xlsx]

## Sheet: Sheet1
	Supplementary Table 1: Checklist of accomplishments.
	Sign/Date	STEP1
		Able to explain the five aspects of the Apgar score.
		Able to explain the differences between breastfeeding and formula milk.
		Able to explain the classic triad and treatment of West syndrome.
		Able to explain the definition of complex febrile seizures.
		Able to greet patients, families, and medical staff.
		etc.
	Sign/Date	STEP2
		I conducted outpatient patient pre-examinations.
		I observed an infant and child health examination.
		I observed a blood collection.
		Able to explain the initial response to anaphylaxis.
		Able to explain the initial response to seizures.
		etc.
	Sign/Date	STEP3
		I experienced blood collection.
		I experienced a gastrostomy tube replacement.
		I conducted an interview with an emergency patient.
		I experienced collecting specimens for rapid virus testing.
		I was present for obtaining informed consent from the patient.
		etc.
