# Supplementary material for: Impact of clinical clerkship integrated with clinical ladder on attending physicians’ teaching self-efficacy
Source: BMC Med Educ. 2024 Apr 10;24:400. doi: 10.1186/s12909-024-05396-0 (PMC11007895; doi:10.1186/s12909-024-05396-0)
Supplement: Supplementary file 2 — Supplementary Material 2 [file 12909_2024_5396_MOESM2_ESM.xlsx]

## Sheet: Sheet1
	Supplementary Table 2: The original version of PTSQ
	Instruction: “One can feel differently up to different work activities. Please state in how far you agree with the following statements concerning teaching”.
	Items
	Self-regulation self-efficacy
	q1	Even if students ask difficult questions, I am able to answer them correctly
	q2	Even if I am under time strain, I am able to concentrate and provide a well-structured lesson.
	q3	Even if I am interrupted during my lesson, I do not grow confused.
	q6	Even if I am in a bad mood or feel stressed, I give a good lesson
	q7	Even if I am assigned to a lesson at very short notice, I give a good lesson.
	q11	Even if I get annoyed about the students’ behaviors or appearance, I am able to give a good lesson.
	Dyadic regulation self-efficacy
	q4	Even if students seem tired or demotivated, I manage to make them enthusiastic about the lesson.
	q5	I am able to integrate even the weakest students into the lesson
	q8	Even if I am faced with big student groups, I reach every student.
	q9	If new didactic concepts are introduced by the deanery or other instances it is easy for me to implement them.
	q10	I am very good at adapting to different degrees of prior knowledge in a student group.
	Triadic regulation self-efficacy
	q12	Even if it is difficult for me to make an unambiguous diagnosis for a certain patient, I can still provide a lesson from which the students benefit.
	q13	Even if a patient shows a difficult conduct, I provide a good lesson
	q14	Even if no patient is available who fits to the learning goals I am able to make good use of the lesson.
	q15	I am a very good role model for the students in dealing with patients
	q16	Even if a patient hardly speaks Japanese, I can equip the student with important knowledge.
