# Supplementary material for: Impact of clinical clerkship integrated with clinical ladder on attending physicians’ teaching self-efficacy
Source: BMC Med Educ. 2024 Apr 10;24:400. doi: 10.1186/s12909-024-05396-0 (PMC11007895; doi:10.1186/s12909-024-05396-0)
Supplement: Supplementary file 3 — Supplementary Material 3 [file 12909_2024_5396_MOESM3_ESM.xlsx]

## Sheet: Sheet1
	Supplementary table 3: The Japanese version of PTSQ used.
	教育に関する以下の文について、どの程度同意するかを述べてください。		0	1	2	3	4
	q1	学生に難しい質問をされても、正しく答えることができる。
	q2	時間的負荷があっても、集中して要点を学生に伝えることができる。
	q3	授業が何らかの理由で中断されても、取り乱さない。
	q4	学生が飽きている、あるいはやる気がないように見えても、自分の授業に興味を持たせられる。
	q5	勉強が苦手な学生に対し、自分の授業に巻き込むことができる。
	q6	自分が機嫌の悪い時やストレスを感じている時でも、良い授業をできる。
	q7	急な依頼であっても、良い授業ができる。
	q8	相手をすべき学生が大勢いても、全ての学生に目を向けることができる。
	q9	新しい教育構想が導入されたとしても、容易に対応できる。
	q10	学生たちの事前の知識にばらつきがあっても、適応できる。
	q11	学生の言動や外見に苛立っても、良い授業ができる。
	q12	ある特定の患者に対して明確な診断をすることが自分にとって難しい場合でも、そこから、学生のためになる授業を提供できる。
	q13	患者が理解しがたい行為・行動をとってしまったとしても、生徒に良い授業を提供できる。
	q14	学習目標に適合する患者がいない場合も、授業をうまく活用することができる。
	q15	自分は患者対応において、学生にとっての良いロールモデルである。
	q16	患者が日本語をほとんど話せなくても、学生に重要な知識を身につけさせることができる。
	0: 全くできない, 1: あまりできない, 2: どちらとも言えない, 3: ややできる, 4: 確実にできる
