# Supplementary material for: Impact of clinical clerkship integrated with clinical ladder on attending physicians’ teaching self-efficacy
Source: BMC Med Educ. 2024 Apr 10;24:400. doi: 10.1186/s12909-024-05396-0 (PMC11007895; doi:10.1186/s12909-024-05396-0)
Supplement: Supplementary file 4 — Supplementary Material 4 [file 12909_2024_5396_MOESM4_ESM.xlsx]

## Sheet: Sheet1
	Supplementary Table 4: The satisfaction level of the students and the enthusiasm of the attending physician as perceived by the students.
		Student satisfaction n (%)
	1: Very dissatisfied	0 (0%)
	2	0 (0%)
	3	0 (0%)
	4	6 (22.2%)
	5: Very satisfied	21 (77.8%)
		Enthusiasm of the attending physician n (%)
	1: Not at all enthusiastic	0 (0%)
	2	0 (0%)
	3	0 (0%)
	4	2 (7.4%)
	5: Extremely enthusiastic	25 (92.6%)
