# Supplementary material for: Impact of clinical clerkship integrated with clinical ladder on attending physicians’ teaching self-efficacy
Source: BMC Med Educ. 2024 Apr 10;24:400. doi: 10.1186/s12909-024-05396-0 (PMC11007895; doi:10.1186/s12909-024-05396-0)
Supplement: Supplementary file 5 — Supplementary Material 5 [file 12909_2024_5396_MOESM5_ESM.xlsx]

## Sheet: Sheet1
	Supplementary Table 5. Attending physicians' feedback on CC-CL: voluntary responses from questionnaire survey.
	Sex	Years of experience	Duration involved in CC-CL (months)	Time spent on CC-CL per week (hours)	Please tell me your thoughts on CC-CL.
	Male	Pediatric specialization obtained <5 years ago	Between 3 and 6 months	at least 2 hours but less than 5 hours	It was good that the attending physicians had clear plans on what to teach next.
	Female	Pediatric specialization obtained between 5 and 10 years ago	6	at least 2 hours but less than 5 hours	It seemed like easy-to-check objectives were boosting students' motivation.
	Male	Pediatric specialization obtained between 5 and 10 years ago	6	at least 2 hours but less than 5 hours	It was good that the attending physicians could educate according to the students' motivation.
	Male	Pediatric specialization obtained 10 or more years ago	6	at least 5 hours but less than 10 hours	It was good that students were learning voluntarily with their own purposes. However, using a paper-based checklist for one month could result in it becoming soiled.
	Female	Pediatric specialization obtained 10 or more years ago	6	at least 2 hours but less than 5 hours	It was good that students could practice without having idle time, even when attending physicians were busy and had no time to educate them, by studying for ladder achievements. On the other hand, I thought it would be better to conduct simulation exercises before performing invasive procedures in STEP3.
	CC-CL: clinical clerkships integrated with clinical ladder
